# Supplementary material for: Real World Analysis of Quality of Life and Toxicity in Cancer Patients Treated with Hyperthermia Combined with Radio(chemo)therapy
Source: Cancers (Basel). 2023 Feb 15;15(4):1241. doi: 10.3390/cancers15041241 (PMC9954584; doi:10.3390/cancers15041241)
Supplement: Supplementary file 1 [file cancers-15-01241-s001.zip]

Archive with 1 entries (1 files):
- cancers-2189831-supplementary.pdf
